# Supplementary material for: A novel combined quadrivalent self-amplifying mRNA-LNP vaccine provokes protective immunity against acute and chronic toxoplasmosis in mice
Source: Infect Dis Poverty. 2025 Jun 23;14:55. doi: 10.1186/s40249-025-01332-6 (PMC12183821; doi:10.1186/s40249-025-01332-6)
Supplement: Supplementary file 2 — Additional file 2. [file 40249_2025_1332_MOESM2_ESM.xlsx]

## Sheet: Sheet1
	pg/ml
	IL-2				IL-4				IL-10
	Naive	LNP	Vaccinated		Naive	LNP	Vaccinated		Naive	LNP	Vaccinated
	6.13	4.31	19.32		10.58	13.09	42.07		5.24	6.27	1187.56
	5.13	4.5	19.12		9.53	13.23	64.8		0	6.41	1238.44
	4.47	4.04	18.57		9.73	12.67	64.41		6.53	4.69	1442.37
	4.72	4.14	17.66		13.18	13.21	55.28		6.96	3.24	1403.38
	3.78	4.13	17.09		12.66	12.83	53.71		6.28	0	1075.67
	IL-12				IFN-γ
	Naive	LNP	Vaccinated		Naive	LNP	Vaccinated
	0	0	3.34		7.04	8.65	4798.57
	1.42	0	6.65		7.58	8.84	4342.82
	0.28	0	5.04		7.98	9.44	4151.74
	0	0.88	2.72		8.52	9.63	8241.29
	0	0	2.07		9.14	10.01	8094.53
