# Supplementary material for: A novel combined quadrivalent self-amplifying mRNA-LNP vaccine provokes protective immunity against acute and chronic toxoplasmosis in mice
Source: Infect Dis Poverty. 2025 Jun 23;14:55. doi: 10.1186/s40249-025-01332-6 (PMC12183821; doi:10.1186/s40249-025-01332-6)
Supplement: Supplementary file 3 — Additional file 3. [file 40249_2025_1332_MOESM3_ESM.xlsx]

## Sheet: Sheet1
IL-2					IL-4				IL-10
Naive	LNP	Vaccinated			Naive	LNP	Vaccinated		Naive	LNP	Vaccinated
1.11088	1.40103	12.3928			1.00838	1.03342	10.8094		1.05281	0.628507	182.566
0.57476	1.49085	14.185			0.963936	1.07419	10.7318		0.503331	2.49666	150.432
1.92998	1.18199	8.04451			1.05848	1.04414	7.59905		2.21914	2.11404	187.619
IL-12					IFN-γ
Naive	LNP	Vaccinated			Naive	LNP	Vaccinated
1.22417	0.85964	1.03041			1.00838	1.00835	60.867
1.16917	0.980576	1.03736			0.963936	1.07419	62.694
0.756414	0.931333	1.58929			1.05848	1.04414	56.0385
